# Supplementary material for: Neutrophil to Lymphocyte Ratio in Oropharyngeal Squamous Cell Carcinoma: A Systematic Review and Meta-Analysis
Source: Cancers (Basel). 2023 Jan 28;15(3):802. doi: 10.3390/cancers15030802 (PMC9913392; doi:10.3390/cancers15030802)
Supplement: Supplementary file 1 [file cancers-15-00802-s001.zip]

Archive with 1 entries (1 files):
- cancers-2087654-supplementary.pdf
